# Supplementary material for: Profiles of Emergency Department Users with Psychiatric Disorders Related to Barriers to Outpatient Care
Source: Int J Environ Res Public Health. 2024 Feb 16;21(2):234. doi: 10.3390/ijerph21020234 (PMC10888102; doi:10.3390/ijerph21020234)
Supplement: Supplementary file 1 [file ijerph-21-00234-s001.zip]

Archive with 1 entries (1 files):
- ijerph-2846589-supplementary.pdf
